# Supplementary material for: Engineering a Cold-Active Cellulase Complex with a Novel Mushroom Cellobiohydrolase for Efficient Biomass Saccharification and Juice Flavor Optimization
Source: J Fungi (Basel). 2026 Apr 10;12(4):276. doi: 10.3390/jof12040276 (PMC13118234; doi:10.3390/jof12040276)
Supplement: Supplementary file 1 [file jof-12-00276-s001.zip]

Archive with 1 entries (1 files):
- jof-4227087-supplementary.pdf
